# Supplementary material for: Effects of DHA-Rich n-3 Fatty Acid Supplementation and/or Resistance Training on Body Composition and Cardiometabolic Biomarkers in Overweight and Obese Post-Menopausal Women
Source: Nutrients. 2021 Jul 19;13(7):2465. doi: 10.3390/nu13072465 (PMC8308734; doi:10.3390/nu13072465)
Supplement: Supplementary file 1 [file nutrients-13-02465-s001.zip]

Archive with 1 entries (1 files):
- nutrients-1279955-supplementary.pdf
